# Supplementary material for: High-Density Genetic Mapping with Interspecific Hybrids of Two Sea Urchins, Strongylocentrotus nudus and S. intermedius, by RAD Sequencing
Source: PLoS One. 2015 Sep 23;10(9):e0138585. doi: 10.1371/journal.pone.0138585 (PMC4580576; doi:10.1371/journal.pone.0138585)
Supplement: S1 Table — (XLSX) [file pone.0138585.s001.xlsx]

## Sheet: RAD-Seq summary
Table S1. Summary of RAD sequencing
Sample_ID	Sample ID	Reads	Bases(nt)	GC(%)	Q20(%)
Sample Father	M	16350294	689027094	35.69	98.4
Sample Mother	F	50842078	2084439577	33.84	96.99
Sample 1	1	14416301	619875308	34.58	98.63
Sample 2	2	10940708	470430935	34.81	98.66
Sample 4	3	15652271	673022024	34.97	98.91
Sample 6	4	16143680	694154057	34.54	98.74
Sample 7	5	21792673	951057181	34.85	98.96
Sample 8	6	21060520	947678802	35.02	98.96
Sample 9	7	12180705	528436016	35	98.77
Sample 10	8	25661337	1154711384	34.54	98.69
Sample 11	9	54037081	2431561167	34.46	98.74
Sample 12	10	9592361	422051462	34.48	98.72
Sample 15	11	12679069	555942574	34.95	98.69
Sample 17	12	17602974	758004752	34.51	98.74
Sample 18	13	18509001	791993462	34.76	98.63
Sample 19	14	11905410	504940929	35.02	98.59
Sample 20	15	14338463	602184624	34.62	98.72
Sample 21	16	13954822	599653080	34.61	98.86
Sample 22	17	14599522	621718651	34.72	98.66
Sample 23	18	10639570	437177110	34.56	98.67
Sample 24	19	19415265	825385381	34.61	99.02
Sample 25	20	44448563	1822307963	34.38	98.69
Sample 26	21	26385060	1131996601	34.45	98.64
Sample 27	22	10015966	410637900	34.41	98.57
Sample 31	23	32628104	1460586084	34.42	98.75
Sample 33	24	18950881	794412736	35.02	98.85
Sample 37	25	36600348	1573759987	34.28	97.43
Sample 38	26	13193557	567291140	34.42	98.59
Sample 39	27	16691294	717702702	34.33	97.52
Sample 40	28	18072706	755172615	34.57	97.97
Sample 41	29	15989246	681091461	34.66	98.12
Sample 42	30	16158653	727107457	34.27	97.61
Sample 43	31	30911326	1362557686	34.51	98.52
Sample 44	32	7217495	318631213	34.78	98.18
Sample 45	33	13988724	629466739	34.48	97.41
Sample 47	34	46132060	2029748824	34.38	97.32
Sample 48	35	13886517	610986528	34.46	97.53
Sample 49	36	10903716	468465709	35.09	97.58
Sample 50	37	9646017	414259780	34.55	98.79
Sample 51	38	31520033	1323766838	34.44	97.33
Sample 52	39	15587230	654629365	34.28	97.45
Sample 53	40	12463671	545471875	34.43	98.54
Sample 54	41	16393440	699669808	34.79	98.55
Sample 55	42	15221649	669183220	35.4	98.63
Sample 56	43	10484949	448689594	34.67	98.8
Sample 58	44	14850633	664703816	34.84	98.96
Sample 59	45	11474273	486000995	34.45	98.43
Sample 60	46	16137214	708160457	35.93	98.95
Sample 66	47	15288986	660704419	34.79	98.64
Sample 68	48	38847404	1592656664	34.34	98.95
Sample 69	49	12142422	545260336	34.64	98.71
Sample 72	50	14075380	621116697	35.18	98.59
Sample 73	51	15132847	637298218	34.99	98.17
Sample 74	52	10525078	452556347	35.07	98.3
Sample 75	53	15942963	700560570	34.92	98.41
Sample 76	54	10960688	472861473	34.98	98.23
Sample 77	55	9684627	412402878	35.08	98.33
Sample 78	56	35976570	1583343955	34.33	98.17
Sample 80	57	9827440	409065137	34.84	98.46
Sample 82	58	13195581	593107095	35.26	97.8
Sample 84	59	11634685	511905524	35.18	98.13
Sample 85	60	16370308	692759527	34.63	98.36
Sample 86	61	24546277	1073816833	34.31	98.61
Sample 87	62	26124822	1073176585	34.92	98.68
Sample 88	63	18384645	797416695	34.32	98.4
Sample 89	64	14249574	625062429	34.42	98.63
Sample 90	65	24511113	1077545121	34.41	98.92
Sample 92	66	29616512	1214222724	34.9	97.73
Sample 93	67	23401885	959421785	34.78	97.72
Sample 94	68	21903149	897984019	34.89	97.78
Sample 95	69	24576545	1007588550	34.81	97.75
Sample 96	70	38375470	1573325027	34.87	97.61
Sample 97	71	32080604	1315242865	34.58	97.91
Sample 98	72	25059954	1051537749	34.47	98.79
Sample 99	73	19304503	842597078	34.67	98.66
Sample 100	74	18163248	780988065	35.09	97.29
Sample 101	75	14951194	635420495	34.71	97.71
Sample 102	76	8368007	356309321	35.42	98.37
Sample 104	77	18729849	805358343	34.69	97.32
Sample 105	78	26424751	1163718001	35.06	97.87
Sample 106	79	19019512	801660706	34.33	98.61
Sample 107	80	41976672	1888860412	34.95	97.28
Sample 108	81	11899277	535439459	34.59	97.38
Sample 109	82	24434220	1075068216	35.01	97.22
Sample 110	83	78958329	3474025549	34.73	97.09
Sample 111	84	30005194	1269109001	34.54	98.88
Sample 112	85	24446595	1026675749	34.32	98.52
Sample 113	86	13621261	572060925	34.42	97.27
Sample 114	87	14199216	582922810	34.41	98.89
Sample 115	88	20175848	828338395	34.7	98.71
Sample 116	89	13944762	571706793	35.1	98.71
Sample 117	90	25495331	1045255928	34.73	98.02
Sample 118	91	10339977	423918634	34.69	98.93
Sample 119	92	16975843	724876875	34.42	98.63
Sample 120	93	12819760	532219413	35.02	97.39
Sample 121	94	12359798	506723001	35.25	98.12
Sample 122	95	9018906	374367873	35.88	98.45
Sample 123	96	28223360	1157093706	35.39	98.81
Sample 124	97	9657436	400828864	35.14	97.72
Sample 125	98	19783089	826634006	34.73	97.99
Sample 133	99	10207570	452841792	34.51	95.77
Sample 136	100	32793914	1356493656	35.07	98.65
Total		2047000381	87603356951
