# Supplementary material for: High-Density Genetic Mapping with Interspecific Hybrids of Two Sea Urchins, Strongylocentrotus nudus and S. intermedius, by RAD Sequencing
Source: PLoS One. 2015 Sep 23;10(9):e0138585. doi: 10.1371/journal.pone.0138585 (PMC4580576; doi:10.1371/journal.pone.0138585)
Supplement: S2 Table — (XLSX) [file pone.0138585.s002.xlsx]

## Sheet: Female genetic map
Table S2. Detailed information of female genetic map.
SNPid	cM	LGs
164373	0	1
101963	0.313	1
86655	0.402	1
127390	0.414	1
306375	0.414	1
136125	0.583	1
18563	0.796	1
161609	0.846	1
138196	0.976	1
30346	1.41	1
66772	1.471	1
144111	1.476	1
13178	1.483	1
174407	1.522	1
303670	1.551	1
289256	1.569	1
169206	1.597	1
91024	1.601	1
288367	1.819	1
68023	1.829	1
106877	2.172	1
267810	2.218	1
316547	2.238	1
152647	2.328	1
324508	3.15	1
267713	3.156	1
250492	3.171	1
84422	3.232	1
186112	3.809	1
194616	3.849	1
56995	3.911	1
211100	5.182	1
94455	5.657	1
106313	5.775	1
58491	6.419	1
57127	6.727	1
8514	6.993	1
210382	7.108	1
28355	7.115	1
135119	7.116	1
121933	7.119	1
39173	7.121	1
207775	7.141	1
23309	7.175	1
138245	7.179	1
61369	7.181	1
186913	7.189	1
74074	7.231	1
289406	7.317	1
57344	7.608	1
61087	7.661	1
86018	7.826	1
41993	10.829	1
20548	11.045	1
154146	11.375	1
221257	11.378	1
279035	11.393	1
68226	11.568	1
158167	11.574	1
219620	11.575	1
66282	11.577	1
99605	11.58	1
77412	11.589	1
56343	11.604	1
71601	11.627	1
166223	11.726	1
61589	12.643	1
64933	12.884	1
295450	12.919	1
189371	12.92	1
44257	13.02	1
167223	13.023	1
70724	13.032	1
8200	13.038	1
280926	13.049	1
287670	13.051	1
138345	13.052	1
225456	13.053	1
84408	13.06	1
273329	13.09	1
77791	13.094	1
80316	13.099	1
100114	13.27	1
209879	13.302	1
280736	14.012	1
313239	14.555	1
155299	14.572	1
227662	14.572	1
94563	14.593	1
159954	14.67	1
175186	14.68	1
215543	14.689	1
266387	14.697	1
132338	14.758	1
228966	14.792	1
37321	14.806	1
199564	14.872	1
343074	14.876	1
97476	15.926	1
139308	16.02	1
96450	16.406	1
152191	17.328	1
107977	17.633	1
195824	17.676	1
81086	17.704	1
245646	17.705	1
46119	17.719	1
25496	18.202	1
298744	18.575	1
13065	18.7	1
229694	19.244	1
316386	19.323	1
104168	19.346	1
179142	19.555	1
62089	22.04	1
104439	22.759	1
194926	29.597	1
92985	29.805	1
311265	30.274	1
124963	30.695	1
140540	32.034	1
279441	34.924	1
168035	35.233	1
174107	35.241	1
199134	35.44	1
157616	35.578	1
252589	35.647	1
279689	35.673	1
129649	35.693	1
168632	35.705	1
255752	38.156	1
106132	38.304	1
279490	38.632	1
142026	38.693	1
283423	38.785	1
110607	38.794	1
287147	39.731	1
278980	40.195	1
304465	40.199	1
101418	40.739	1
151872	41.14	1
192504	41.158	1
61166	41.393	1
296427	41.462	1
199147	41.534	1
28784	41.564	1
275777	41.565	1
47989	41.586	1
197665	41.586	1
72888	41.598	1
126642	41.608	1
121969	41.61	1
237953	41.617	1
18981	41.657	1
211398	42.082	1
33305	44.914	1
207844	44.993	1
104576	45.109	1
292395	45.109	1
17818	45.113	1
87709	45.129	1
40110	45.165	1
49691	45.387	1
151402	45.548	1
129858	45.586	1
249624	45.596	1
126771	45.597	1
52952	45.651	1
105203	45.656	1
230655	45.761	1
169502	45.781	1
191755	46.267	1
77768	46.395	1
18762	46.402	1
28444	46.439	1
206058	46.622	1
85954	46.627	1
100017	46.65	1
104944	46.709	1
167248	46.767	1
17157	46.802	1
121096	46.811	1
42731	46.812	1
97795	46.825	1
97521	46.83	1
145848	46.846	1
42314	46.89	1
41996	46.91	1
22654	47.395	1
248879	47.648	1
138749	48.323	1
188668	48.338	1
1463	48.791	1
265611	48.894	1
296287	49.546	1
127221	50.108	1
104379	0	2
241282	2.551	2
9996	5.324	2
61231	11.63	2
21015	12.075	2
240293	14.165	2
83721	14.208	2
219314	14.387	2
52323	14.395	2
134773	14.453	2
232554	14.525	2
188925	14.588	2
143908	14.841	2
182222	14.869	2
123236	14.891	2
3878	14.892	2
299071	14.921	2
83004	14.928	2
20127	14.933	2
245928	14.941	2
245414	14.943	2
243944	14.945	2
19660	14.957	2
275433	14.995	2
274852	15.009	2
30707	15.038	2
313739	15.055	2
199997	15.077	2
183374	15.084	2
222530	15.089	2
246189	15.093	2
3213	15.095	2
151772	15.152	2
198121	15.152	2
160768	15.162	2
191771	15.162	2
219059	15.167	2
282176	15.179	2
102998	15.182	2
137802	15.19	2
255251	15.193	2
275204	15.207	2
115384	15.215	2
47310	15.241	2
9971	15.395	2
297880	15.487	2
137468	15.521	2
98712	15.758	2
210603	15.759	2
228111	15.761	2
123453	15.772	2
47574	15.85	2
219929	15.916	2
45467	16.053	2
44644	16.166	2
53807	16.183	2
39697	16.215	2
140490	16.243	2
34316	16.359	2
91610	16.373	2
86952	16.506	2
69517	17.133	2
93147	17.245	2
239192	17.252	2
293907	17.666	2
28999	17.767	2
328237	17.827	2
330356	17.831	2
255111	17.864	2
55060	17.885	2
145224	18.062	2
126473	18.285	2
150497	18.604	2
165454	21.093	2
224798	21.923	2
231935	21.954	2
195467	21.955	2
119659	21.983	2
100898	22.015	2
75166	22.112	2
169075	22.391	2
235484	23.268	2
41079	24.768	2
319519	25.476	2
155061	25.686	2
84556	25.782	2
34112	25.979	2
69793	26.09	2
11521	26.25	2
168178	27.065	2
197198	27.555	2
47613	27.59	2
283503	27.598	2
291985	27.634	2
235547	27.677	2
14739	27.684	2
87273	27.715	2
157227	27.894	2
58592	28.772	2
226996	29.21	2
120213	30.521	2
254352	30.547	2
206106	30.821	2
39969	31.022	2
331357	31.328	2
206218	31.492	2
21680	32.605	2
281937	33.365	2
311534	33.611	2
56780	34.331	2
146781	36.78	2
28390	37.388	2
205450	0	3
277293	3.485	3
270385	5.136	3
245818	5.216	3
28856	5.32	3
77860	5.399	3
283958	5.427	3
282306	5.627	3
145269	6.898	3
283246	6.953	3
321607	7.611	3
57372	7.93	3
7960	7.951	3
323682	7.98	3
286895	8	3
284373	8.552	3
90782	8.899	3
61467	9.114	3
215293	9.238	3
161714	9.357	3
83355	9.723	3
145786	9.744	3
101847	9.748	3
157036	9.975	3
81389	11.202	3
269518	11.362	3
50893	11.667	3
137097	11.668	3
108151	11.707	3
42494	11.724	3
24782	11.789	3
38660	11.795	3
291190	11.808	3
131412	11.814	3
271467	11.817	3
154161	11.863	3
77121	11.89	3
3610	12.371	3
74671	12.965	3
277825	13.071	3
289280	13.291	3
228965	13.313	3
100159	13.318	3
45360	13.35	3
197969	13.351	3
217241	14.861	3
215058	17.415	3
58344	21.398	3
174354	22.689	3
258546	29.892	3
147758	30.323	3
170248	30.471	3
300950	32.999	3
33572	33.111	3
121929	34.186	3
133940	36.662	3
39266	38.657	3
174340	38.993	3
140204	39.077	3
121817	39.284	3
151729	39.286	3
7166	39.304	3
143370	39.313	3
311220	39.825	3
98137	0	4
183587	0.014	4
128497	0.024	4
89660	0.037	4
116798	0.055	4
26697	0.056	4
72597	0.057	4
202670	0.057	4
78856	0.07	4
259495	0.102	4
141823	0.105	4
122993	0.677	4
244991	0.68	4
276705	0.687	4
315966	0.69	4
53112	0.693	4
145046	0.693	4
100591	0.694	4
143735	0.696	4
156916	0.696	4
47891	0.697	4
69988	0.701	4
76114	0.701	4
174581	0.701	4
258086	0.709	4
72371	0.714	4
59801	0.715	4
39671	0.728	4
146067	0.737	4
168792	0.737	4
254363	0.738	4
122699	0.739	4
295210	0.742	4
283172	0.747	4
112883	0.749	4
321860	0.752	4
295114	0.754	4
84677	0.756	4
15791	0.757	4
262411	0.763	4
179491	0.769	4
235388	0.825	4
24588	0.831	4
188912	0.866	4
218487	0.866	4
84679	1.096	4
68737	1.097	4
263996	1.097	4
291573	1.107	4
88017	1.108	4
318834	1.124	4
157937	1.127	4
115891	1.144	4
215551	1.149	4
199097	1.153	4
117745	1.156	4
18942	1.168	4
49819	1.328	4
229122	2.718	4
43770	2.843	4
222757	4.117	4
203588	4.123	4
211928	4.155	4
238327	4.181	4
247875	12.823	4
82174	12.828	4
182872	12.858	4
137549	13.307	4
114918	13.468	4
140374	14.125	4
250808	14.204	4
172156	15.425	4
110541	15.448	4
126110	17.889	4
111396	17.996	4
88592	18.139	4
271192	18.262	4
228622	18.27	4
244335	18.537	4
15914	18.589	4
160833	19.539	4
226480	20.437	4
303037	20.624	4
315144	21.421	4
165196	21.481	4
102914	25.497	4
177017	26.32	4
242620	34.448	4
212998	35.131	4
315547	35.577	4
263330	36.675	4
220133	39.114	4
5545	39.929	4
213103	44.319	4
232646	45.05	4
153688	45.579	4
227279	45.652	4
6542	45.799	4
72698	45.835	4
235890	45.839	4
248547	45.856	4
307932	45.945	4
140534	46.016	4
186455	46.056	4
89468	46.16	4
184417	46.255	4
18244	46.321	4
14026	46.674	4
250067	47.359	4
148981	47.508	4
241392	48.47	4
236072	48.761	4
186729	0	5
42529	1.235	5
10345	1.244	5
225469	1.252	5
88804	1.266	5
21839	1.267	5
83828	1.288	5
73831	1.291	5
17427	1.338	5
141228	1.431	5
205448	1.49	5
248803	1.673	5
162140	2.508	5
229481	2.548	5
109484	2.554	5
100732	7.848	5
269179	7.927	5
110689	19.405	5
30247	21.36	5
133078	24.389	5
124053	25.355	5
45359	26.151	5
31192	30.304	5
325486	30.428	5
259227	32.699	5
166731	36.568	5
76602	36.586	5
290267	36.616	5
43169	36.617	5
46777	36.655	5
150157	36.661	5
316781	36.695	5
157501	36.705	5
128159	36.798	5
192262	37.143	5
79201	37.549	5
124818	37.645	5
170269	38.714	5
111988	38.716	5
331735	38.727	5
268676	38.729	5
234436	38.734	5
132697	38.737	5
132240	38.738	5
36257	38.745	5
25839	38.746	5
66586	38.753	5
51799	38.757	5
143163	38.757	5
75091	38.759	5
75654	38.76	5
212849	38.764	5
3487	38.781	5
262221	38.825	5
64234	38.866	5
205184	38.87	5
307713	38.909	5
69210	38.91	5
102664	38.91	5
14541	38.915	5
237445	38.918	5
100876	38.926	5
6924	38.932	5
106377	38.949	5
108989	38.96	5
280005	38.96	5
303288	38.968	5
12923	38.975	5
81822	38.977	5
211321	38.977	5
258700	38.979	5
81746	38.98	5
219476	38.981	5
196340	38.994	5
342090	38.994	5
80353	38.995	5
271253	39.005	5
223805	39.013	5
185717	39.043	5
284446	39.055	5
238301	39.095	5
24843	39.109	5
200978	39.168	5
224394	39.217	5
44422	39.247	5
122255	39.255	5
147990	39.262	5
117838	39.263	5
229478	39.269	5
338795	39.27	5
171016	39.271	5
28141	39.278	5
54429	39.278	5
32455	39.279	5
218341	39.279	5
143985	39.281	5
46145	39.286	5
238976	39.286	5
273069	39.287	5
116545	39.288	5
142263	39.29	5
307129	39.293	5
151601	39.295	5
188046	39.629	5
8644	42.114	5
165338	46.249	5
24785	46.625	5
71892	46.759	5
294515	46.767	5
318950	46.812	5
47449	46.857	5
233317	46.895	5
10016	46.901	5
37490	46.947	5
21717	47.079	5
76914	47.345	5
27129	47.441	5
140291	47.448	5
114560	47.464	5
169464	47.48	5
99907	47.485	5
3504	47.489	5
235752	47.501	5
50534	47.507	5
54898	47.517	5
270656	47.551	5
253693	47.561	5
50370	47.564	5
208550	47.569	5
253435	47.574	5
213497	47.61	5
19623	47.614	5
58626	0	6
198321	0.063	6
226748	0.898	6
27720	0.907	6
113474	0.912	6
60355	0.917	6
108420	0.917	6
23620	0.92	6
311713	0.92	6
120841	0.921	6
107018	0.922	6
150312	0.93	6
22737	0.932	6
316790	0.932	6
29731	0.934	6
146943	0.938	6
8983	0.939	6
337650	0.939	6
171184	0.94	6
174578	0.949	6
50899	0.957	6
193478	0.971	6
214956	0.982	6
85364	0.984	6
280224	0.988	6
271737	0.997	6
170015	1.004	6
15683	1.012	6
21784	1.013	6
147822	1.014	6
50816	1.017	6
140019	1.018	6
217687	1.025	6
34432	1.026	6
67984	1.026	6
142424	1.026	6
142448	1.028	6
341815	1.028	6
262595	1.031	6
145410	1.034	6
58439	1.035	6
53583	1.037	6
152092	1.038	6
85917	1.039	6
180664	1.04	6
77901	1.041	6
159965	1.042	6
149036	1.043	6
85418	1.045	6
295238	1.046	6
318103	1.046	6
250286	1.048	6
316873	1.049	6
134828	1.05	6
8393	1.051	6
227263	1.051	6
262142	1.051	6
189290	1.052	6
69277	1.055	6
126647	1.055	6
146128	1.057	6
39351	1.06	6
86050	1.061	6
144854	1.061	6
305610	1.063	6
204279	1.067	6
168691	1.07	6
42803	1.072	6
98524	1.082	6
195577	1.084	6
38145	1.092	6
152453	1.093	6
263712	1.095	6
223869	1.1	6
178074	1.102	6
226682	1.102	6
80882	1.106	6
131270	1.134	6
236841	1.157	6
244714	1.18	6
148380	1.189	6
131785	1.203	6
201765	1.212	6
80973	1.219	6
41224	1.221	6
153238	1.227	6
8776	1.25	6
269219	1.272	6
266314	1.334	6
152234	1.354	6
34148	2.542	6
188542	7.985	6
59236	8.302	6
188716	8.884	6
128787	9.028	6
189818	9.074	6
33484	9.496	6
164194	10.842	6
191357	11.11	6
157018	11.303	6
132327	11.561	6
167120	11.617	6
294707	11.671	6
293531	11.742	6
210865	11.77	6
96515	11.81	6
228292	11.821	6
126734	11.851	6
104141	11.918	6
202132	12.039	6
260009	12.271	6
92710	12.328	6
76172	12.815	6
254485	12.823	6
106848	12.839	6
300226	14.184	6
88796	14.989	6
148750	15.183	6
125731	15.523	6
141236	16.581	6
15242	20.041	6
341470	20.081	6
223618	20.284	6
67460	20.696	6
184771	20.74	6
213582	20.851	6
103472	20.955	6
167564	21.099	6
285780	21.233	6
291257	23.418	6
213966	23.488	6
92420	23.491	6
118789	23.829	6
255390	23.918	6
215701	23.964	6
52675	23.984	6
27665	24.071	6
75351	24.08	6
53561	24.106	6
94698	24.165	6
338449	24.185	6
268211	24.21	6
249410	24.221	6
79549	24.357	6
59436	24.391	6
338600	24.414	6
135103	24.44	6
91099	24.448	6
249318	24.76	6
7030	25.181	6
224656	34.082	6
98667	34.322	6
147025	34.352	6
194180	34.359	6
288371	34.406	6
96199	34.41	6
238552	34.496	6
80461	34.524	6
7080	34.533	6
179857	34.545	6
232934	34.552	6
174448	34.568	6
326730	34.577	6
255049	34.647	6
258117	34.778	6
97824	34.797	6
61996	34.828	6
53706	34.857	6
84539	34.892	6
83169	34.979	6
33085	35.019	6
301276	35.033	6
196067	35.042	6
157157	35.048	6
226719	35.153	6
184531	35.592	6
111706	38.256	6
81741	38.508	6
111638	38.557	6
276751	38.577	6
269416	38.641	6
9909	38.642	6
291472	38.734	6
70475	38.738	6
288543	38.762	6
33858	42.509	6
83994	42.708	6
162510	42.804	6
46579	42.809	6
24253	42.812	6
63827	42.818	6
288965	42.84	6
182568	42.921	6
337879	42.972	6
106242	42.976	6
200555	42.976	6
40689	42.979	6
20713	42.994	6
88201	43.021	6
295939	43.035	6
306325	43.05	6
81838	43.053	6
111557	43.053	6
98873	43.056	6
103097	43.065	6
94346	43.068	6
310666	43.07	6
68962	43.072	6
32536	43.074	6
58769	43.08	6
128145	43.081	6
231094	43.082	6
136643	43.083	6
45246	43.087	6
135021	43.091	6
195337	43.099	6
163415	43.109	6
214834	43.11	6
161594	43.116	6
41350	44.404	6
25489	44.452	6
303157	44.673	6
171796	44.676	6
155867	44.687	6
329502	44.711	6
94110	44.791	6
183319	45.903	6
18219	46.048	6
321324	46.113	6
27534	46.173	6
311706	46.243	6
258705	46.3	6
314859	47.29	6
87756	47.363	6
129660	49.574	6
223030	50.566	6
300273	50.8	6
260253	50.89	6
142827	0	7
88704	0.034	7
217672	0.051	7
343843	0.068	7
199813	0.129	7
282118	0.14	7
55099	0.161	7
85079	0.172	7
74335	0.184	7
61878	0.204	7
122263	0.266	7
221710	0.269	7
77738	0.272	7
81775	0.3	7
44023	0.355	7
313340	0.361	7
293511	0.518	7
82263	0.659	7
55068	0.73	7
20001	0.994	7
145688	1.084	7
85638	1.102	7
96131	1.165	7
33970	1.459	7
246378	1.504	7
226948	1.518	7
132994	1.76	7
268554	1.914	7
242577	2.016	7
54958	2.341	7
143003	2.575	7
95753	2.902	7
247611	2.908	7
97986	2.91	7
279105	3.057	7
2572	3.096	7
267123	3.105	7
229814	3.125	7
65687	3.134	7
248205	3.175	7
204468	3.199	7
36293	3.269	7
241500	3.294	7
45217	3.337	7
146679	3.376	7
82131	3.938	7
279756	4.34	7
28481	4.405	7
6013	4.412	7
145784	4.665	7
61172	4.696	7
36785	4.701	7
147693	4.711	7
108011	6.526	7
62310	6.54	7
95094	6.559	7
132434	6.946	7
317987	6.948	7
101495	6.951	7
140253	7.13	7
210662	7.136	7
121551	7.246	7
261304	7.442	7
85922	7.553	7
249377	7.554	7
175244	7.556	7
187046	7.558	7
159676	7.596	7
222299	7.605	7
185946	7.782	7
208183	10.6	7
147291	11.032	7
99158	11.034	7
21848	11.041	7
273875	11.044	7
103003	11.064	7
186344	11.097	7
62794	11.141	7
64156	11.31	7
83357	11.366	7
315398	11.546	7
171565	11.633	7
110856	11.635	7
7355	11.972	7
109101	12.05	7
155149	12.284	7
52984	12.335	7
279447	12.336	7
58138	12.365	7
175599	12.436	7
55965	12.45	7
235470	12.516	7
300188	12.55	7
103203	12.562	7
18422	12.582	7
65959	12.682	7
40617	12.814	7
113131	13.832	7
69795	13.839	7
107877	13.885	7
89067	14.248	7
150932	15.53	7
308186	20.41	7
262982	21.138	7
105517	21.452	7
231363	21.469	7
297957	21.531	7
117082	21.83	7
242029	22.019	7
19484	22.979	7
291007	23.183	7
298441	23.449	7
59354	24.084	7
216178	24.358	7
71664	24.5	7
195316	24.564	7
206823	24.752	7
183168	24.89	7
21149	25.052	7
21860	25.334	7
6036	25.337	7
171291	25.379	7
220455	25.395	7
176545	27.701	7
144465	28.066	7
168991	28.253	7
39401	28.272	7
26656	28.527	7
181619	28.569	7
9947	29.031	7
282448	36.957	7
202026	37.168	7
248710	37.244	7
253634	37.289	7
53902	37.32	7
92093	37.392	7
62552	38.05	7
259271	38.349	7
26653	38.388	7
260949	39.289	7
251089	40.02	7
36334	40.905	7
266614	40.921	7
156754	41.378	7
275749	41.396	7
95205	42.1	7
17319	42.241	7
64509	42.279	7
323177	42.455	7
26817	42.547	7
263522	42.557	7
196897	42.559	7
177814	42.565	7
241341	42.572	7
223806	42.743	7
235070	46.163	7
75646	46.283	7
148258	46.288	7
293589	46.338	7
107787	46.355	7
260962	46.467	7
66485	46.709	7
57745	46.724	7
107687	46.745	7
225120	46.751	7
7949	46.766	7
187365	46.769	7
150893	46.789	7
152927	46.821	7
118350	46.824	7
53736	47.173	7
184480	47.34	7
99523	47.402	7
43319	47.643	7
143635	47.663	7
85486	47.788	7
19833	48.005	7
75491	48.008	7
212868	48.025	7
103712	48.068	7
132799	48.086	7
38308	48.09	7
291736	48.103	7
109933	48.135	7
325965	48.141	7
327621	48.153	7
213816	48.198	7
228870	48.224	7
44924	48.248	7
3450	48.255	7
17596	48.259	7
9229	48.275	7
3786	0	8
232436	0.037	8
266015	0.096	8
104525	0.099	8
7043	0.132	8
211733	0.14	8
168247	0.142	8
67024	0.156	8
34333	0.161	8
161523	0.213	8
65011	0.219	8
234735	0.221	8
184534	0.223	8
133012	0.259	8
188548	0.292	8
74103	0.296	8
36336	0.332	8
19765	0.347	8
75149	0.347	8
156284	0.364	8
152776	0.427	8
326970	0.432	8
48855	0.458	8
40561	0.526	8
15207	0.548	8
7873	0.781	8
223880	0.918	8
123813	0.941	8
255194	1.497	8
28143	1.536	8
91141	1.715	8
151508	1.722	8
245799	1.735	8
192390	1.77	8
178966	4.813	8
116550	5.97	8
216709	5.982	8
319381	6.012	8
187991	6.325	8
72484	6.524	8
108271	6.551	8
179277	6.639	8
67514	6.732	8
35987	6.83	8
109051	6.898	8
118808	6.954	8
19926	7.296	8
248842	7.306	8
154686	8.743	8
113543	8.777	8
51703	8.783	8
120379	9.002	8
326334	9.652	8
133927	10.207	8
73085	10.27	8
132649	10.95	8
196426	11.001	8
122540	11.434	8
310217	11.499	8
333695	11.567	8
171417	12.12	8
183961	12.176	8
84423	16.187	8
132028	16.326	8
9479	16.368	8
263565	16.371	8
175170	16.456	8
262127	16.479	8
152035	16.535	8
249186	16.543	8
328974	16.548	8
266881	16.582	8
151802	16.592	8
69256	16.612	8
73479	16.619	8
237800	16.619	8
145723	16.623	8
80752	16.631	8
94066	16.697	8
259269	16.709	8
130795	16.741	8
325958	16.784	8
170413	16.812	8
17787	16.82	8
310168	16.846	8
31499	16.896	8
46394	16.906	8
244594	16.928	8
299882	16.933	8
141757	17.024	8
56789	17.039	8
149729	17.07	8
234803	17.317	8
6769	17.413	8
21746	17.455	8
307293	19.286	8
180286	19.395	8
238997	19.5	8
148829	19.597	8
212459	19.599	8
76033	19.633	8
225300	19.85	8
207715	22.025	8
46681	22.104	8
103915	22.155	8
61649	22.408	8
105105	22.523	8
266842	22.537	8
38973	22.547	8
60451	22.623	8
22215	22.642	8
137624	22.666	8
121764	22.713	8
320728	22.718	8
33417	22.758	8
102493	22.885	8
201255	23.252	8
92123	23.431	8
302658	23.826	8
20471	23.992	8
63903	24.062	8
175720	24.068	8
268537	24.1	8
326700	24.16	8
43638	24.181	8
219283	24.214	8
214177	24.259	8
13336	24.332	8
59773	24.348	8
269330	24.417	8
5548	24.487	8
183748	24.496	8
287127	24.699	8
222133	25.186	8
71955	27.522	8
264914	30.615	8
21385	31.101	8
132856	31.455	8
146249	31.901	8
8106	31.957	8
74186	32	8
30305	32.178	8
125807	32.464	8
170357	32.477	8
264692	32.515	8
120720	32.638	8
254150	32.682	8
129011	32.786	8
116931	33.028	8
34656	33.101	8
225366	33.103	8
238854	33.106	8
25296	33.176	8
132154	33.218	8
89112	33.878	8
70096	34.059	8
101427	34.252	8
217227	34.363	8
133282	34.685	8
96730	34.804	8
4095	34.897	8
145766	34.934	8
329012	35.111	8
312549	35.112	8
241335	35.17	8
198261	35.21	8
107393	35.279	8
223736	35.301	8
192583	35.34	8
61711	35.466	8
151435	35.493	8
71638	35.96	8
130452	36.372	8
271614	36.433	8
137169	36.483	8
231257	36.562	8
70026	36.653	8
263802	38.565	8
142483	38.701	8
321329	45.532	8
236057	45.839	8
61928	45.855	8
256946	45.93	8
198701	45.999	8
210755	46.04	8
177528	46.163	8
166664	46.68	8
112501	46.785	8
229700	47.113	8
242085	47.344	8
52866	48.062	8
158521	51.239	8
125661	51.768	8
179064	52.087	8
66165	52.316	8
159018	52.431	8
10456	52.748	8
45702	53.291	8
91064	53.443	8
273831	54.136	8
70034	54.52	8
72367	54.884	8
122639	54.92	8
139841	55.198	8
11881	55.284	8
32084	55.307	8
82418	55.335	8
131537	55.389	8
252428	55.402	8
49086	55.468	8
89817	55.52	8
117830	55.612	8
293008	55.632	8
131373	55.69	8
32328	55.733	8
109147	55.813	8
107874	55.963	8
177718	0	9
93272	1.328	9
88607	1.434	9
169103	1.442	9
228309	1.444	9
228218	1.451	9
181754	1.452	9
241431	1.455	9
25111	1.458	9
167227	1.474	9
69488	1.488	9
303278	1.499	9
210656	1.503	9
17223	1.517	9
204586	1.521	9
109762	1.539	9
23991	1.602	9
152183	1.605	9
195850	1.63	9
262275	2.128	9
9283	2.139	9
61056	2.139	9
229769	2.161	9
208514	2.195	9
54680	2.301	9
122600	2.449	9
159449	5.376	9
288850	5.505	9
264375	6.061	9
215588	8.175	9
45566	8.397	9
122176	8.431	9
77615	8.439	9
61870	8.512	9
264071	8.659	9
237449	8.661	9
250351	8.678	9
242933	8.684	9
160826	8.685	9
121845	8.688	9
275118	8.691	9
35425	8.694	9
220579	8.695	9
262180	8.696	9
127488	8.708	9
216677	8.709	9
329952	8.709	9
56096	8.714	9
78924	8.717	9
229958	8.726	9
223042	8.735	9
256430	8.741	9
178040	8.748	9
212132	8.785	9
163273	8.794	9
123108	8.842	9
67667	8.852	9
171188	9.085	9
131092	9.092	9
218848	9.104	9
259139	9.108	9
60467	9.179	9
54160	9.188	9
164093	9.219	9
54269	10.049	9
175393	10.09	9
100757	10.175	9
60369	10.193	9
213235	10.197	9
191428	10.217	9
8360	10.243	9
15799	10.266	9
275057	10.279	9
61129	10.351	9
107004	10.356	9
244613	10.402	9
108164	10.65	9
180131	10.716	9
88291	11.324	9
89182	11.345	9
104662	11.985	9
257763	12.381	9
203045	12.748	9
299148	12.795	9
121484	12.959	9
322391	12.979	9
193042	12.99	9
57390	13.028	9
308309	13.029	9
46073	13.049	9
66309	13.056	9
69900	13.091	9
69654	13.125	9
187767	13.126	9
264689	13.168	9
233260	13.232	9
36571	13.28	9
91073	13.382	9
240837	13.549	9
177284	14.693	9
237439	15.319	9
99658	15.926	9
269375	15.973	9
168967	16.243	9
259774	16.301	9
274738	21.244	9
148673	22.063	9
197156	22.486	9
70666	23.628	9
153304	23.875	9
262187	23.89	9
69171	24.099	9
72583	24.969	9
146941	25.12	9
16588	25.289	9
99937	26.296	9
200048	26.823	9
126148	27.526	9
213226	28.293	9
253775	28.613	9
180066	28.769	9
307204	33.669	9
177466	34.123	9
4106	34.147	9
204668	34.168	9
224757	34.219	9
304237	34.363	9
333333	34.366	9
95310	34.45	9
116187	34.513	9
37495	34.599	9
185464	34.674	9
286809	35.444	9
85743	35.446	9
156259	35.477	9
219256	35.645	9
67850	35.74	9
77012	35.742	9
148550	35.742	9
284364	35.793	9
28250	35.885	9
209422	35.9	9
336151	35.968	9
109964	0	10
166218	0.124	10
37700	0.152	10
188635	0.275	10
143060	0.656	10
61985	0.663	10
102818	0.679	10
300525	0.703	10
264944	0.751	10
162070	0.758	10
148863	0.789	10
250167	0.79	10
332043	0.823	10
106798	0.985	10
264268	1.07	10
134381	1.511	10
107557	1.515	10
261660	1.658	10
310970	1.74	10
241468	1.868	10
268005	1.971	10
195457	2.257	10
43439	2.271	10
299138	2.33	10
113315	2.378	10
238773	2.392	10
11231	2.457	10
204246	2.582	10
31202	2.714	10
212074	6.736	10
110799	6.759	10
261589	6.786	10
126756	7.009	10
251477	7.071	10
262660	7.093	10
114095	7.11	10
209098	7.127	10
18120	7.132	10
78263	7.142	10
334133	7.142	10
145460	7.149	10
43702	7.191	10
200899	7.227	10
293480	7.298	10
300450	7.328	10
289582	7.36	10
15691	7.442	10
46723	7.554	10
211369	7.59	10
84590	7.962	10
113797	8.497	10
185014	8.591	10
226869	8.647	10
131439	8.655	10
189416	8.661	10
89914	8.663	10
69540	8.742	10
31887	8.788	10
98290	8.797	10
194145	8.845	10
337140	8.865	10
177505	8.96	10
136247	8.999	10
99216	9.004	10
192072	9.004	10
99950	9.178	10
200095	9.441	10
158460	9.472	10
90604	9.917	10
71355	10.01	10
47396	10.037	10
318731	10.07	10
280996	10.083	10
43220	10.086	10
63964	10.089	10
260668	10.137	10
304690	10.141	10
254207	10.23	10
137001	10.354	10
15853	10.472	10
93515	13.586	10
229445	14.175	10
111595	14.179	10
155289	14.404	10
186635	14.526	10
153167	14.721	10
212754	14.751	10
43311	16.082	10
242075	16.231	10
254531	16.423	10
50451	16.461	10
7298	16.557	10
68393	16.557	10
269274	16.695	10
23082	16.718	10
173491	16.874	10
225425	17.034	10
167462	17.06	10
214319	17.092	10
249420	17.289	10
224488	17.29	10
182092	17.324	10
309211	17.396	10
276189	17.43	10
297646	17.6	10
175814	17.679	10
170759	17.736	10
4569	17.741	10
291483	18.059	10
79427	20.534	10
282482	20.803	10
141819	20.809	10
184370	21.152	10
128212	21.154	10
74077	21.177	10
204541	21.382	10
14583	21.631	10
238856	21.991	10
83691	23.062	10
64411	23.112	10
54315	23.209	10
213820	23.341	10
205772	23.498	10
184870	23.5	10
39675	23.514	10
9682	23.553	10
291737	23.68	10
238185	24.27	10
209430	26.286	10
170949	26.612	10
7976	26.864	10
176342	26.914	10
50851	27.19	10
98565	27.222	10
39400	27.344	10
171414	27.348	10
32961	27.39	10
144005	27.441	10
142830	27.573	10
266819	27.587	10
230874	27.63	10
209883	27.677	10
254586	27.682	10
25036	27.73	10
262637	27.794	10
301880	27.841	10
100940	27.886	10
174844	27.945	10
144659	32.317	10
23163	32.383	10
60192	33.171	10
118775	33.181	10
45361	33.614	10
45431	33.769	10
215135	33.769	10
336935	33.862	10
343676	33.881	10
235742	33.888	10
83547	33.918	10
84188	34.031	10
98572	34.197	10
225438	34.643	10
117989	35.103	10
144613	36.082	10
248884	36.733	10
294386	37.262	10
273571	37.35	10
182640	37.465	10
58215	37.705	10
136896	37.748	10
179905	37.858	10
75438	37.865	10
273108	37.875	10
283085	37.876	10
140399	37.927	10
236733	37.931	10
57527	38.13	10
144485	38.137	10
110005	38.165	10
235980	38.262	10
64879	38.467	10
175050	38.48	10
171946	39.115	10
257994	39.184	10
296528	48.26	10
116178	48.264	10
215607	48.385	10
110897	48.648	10
82435	48.667	10
63566	48.966	10
126845	48.966	10
51570	48.989	10
53815	49.043	10
42826	49.183	10
173478	49.342	10
100691	49.375	10
201414	49.379	10
208528	49.799	10
265502	50.174	10
47557	50.528	10
287920	52.68	10
70021	0	11
288187	0.915	11
169340	0.923	11
6057	0.948	11
210324	0.948	11
18999	0.952	11
42759	0.955	11
236472	0.963	11
170115	0.969	11
33150	0.973	11
98532	0.98	11
298285	0.99	11
188143	1.008	11
178457	1.012	11
22569	1.038	11
142593	1.041	11
114005	1.071	11
111042	1.119	11
179599	1.128	11
303822	1.497	11
159601	1.498	11
62662	1.509	11
49409	1.512	11
292849	1.512	11
307868	1.523	11
27491	1.525	11
98511	1.525	11
69018	1.53	11
120486	1.532	11
311351	1.535	11
48782	1.537	11
26764	1.546	11
92788	1.547	11
58189	1.551	11
96396	1.558	11
232232	1.558	11
115984	1.561	11
177585	1.562	11
85443	1.563	11
11264	1.565	11
261254	1.565	11
297754	1.567	11
76755	1.568	11
136714	1.568	11
254371	1.58	11
134213	1.582	11
246895	1.586	11
233351	1.587	11
289648	1.587	11
328086	1.608	11
254565	1.615	11
122685	1.618	11
121752	1.624	11
286948	1.625	11
59275	1.628	11
210340	1.628	11
295789	1.657	11
37116	1.665	11
56041	1.666	11
265064	1.68	11
66201	1.695	11
60066	1.696	11
83570	1.7	11
101571	1.738	11
226098	1.746	11
330987	1.794	11
258453	1.978	11
180107	1.981	11
176079	1.984	11
97354	1.985	11
251275	1.987	11
19949	2.011	11
97815	2.015	11
190988	2.016	11
41206	2.019	11
88482	2.02	11
24168	2.021	11
101066	2.028	11
320369	2.032	11
172044	2.038	11
183914	2.039	11
59475	2.044	11
152139	2.096	11
226716	2.107	11
22199	3.736	11
73116	11.025	11
171004	16.588	11
274009	18.014	11
276438	18.8	11
289632	18.926	11
128625	19.194	11
141908	19.23	11
188696	19.407	11
47221	19.425	11
253721	19.461	11
125122	19.479	11
17946	19.928	11
185382	20.266	11
324128	20.35	11
24967	20.965	11
76732	21.775	11
195087	21.808	11
264624	21.821	11
332306	21.843	11
47211	22.124	11
87738	22.153	11
76746	22.423	11
218592	22.554	11
35311	24.051	11
132336	24.367	11
47374	24.632	11
10180	24.634	11
190795	26.01	11
161654	26.192	11
163679	26.251	11
249270	26.46	11
189234	26.738	11
25695	26.792	11
53134	28.405	11
252460	28.776	11
59847	28.932	11
183692	29.531	11
301470	34.38	11
181735	39.706	11
41379	39.856	11
252861	40.65	11
102048	40.74	11
79853	40.826	11
229737	44.623	11
222291	44.686	11
267441	44.697	11
150923	44.707	11
98996	44.712	11
123387	44.719	11
188050	44.815	11
7135	46.04	11
38176	46.147	11
103743	46.227	11
300681	46.228	11
221581	46.249	11
16884	46.268	11
171160	46.301	11
215717	46.301	11
135338	46.303	11
131355	46.305	11
23421	46.328	11
189684	46.339	11
210815	46.341	11
46698	46.353	11
41372	46.354	11
99779	46.356	11
72543	46.37	11
276084	46.397	11
271882	46.405	11
93082	46.42	11
204482	46.536	11
294660	46.59	11
116132	46.605	11
22302	47.08	11
334533	47.768	11
100715	47.837	11
94174	47.846	11
60761	47.85	11
237822	47.888	11
160223	47.914	11
113105	47.924	11
44833	47.932	11
277165	48.076	11
33221	48.081	11
172482	48.143	11
192502	48.173	11
187506	48.184	11
154944	48.273	11
278815	48.429	11
159572	48.608	11
72225	49.207	11
257911	49.331	11
26430	49.384	11
146402	49.872	11
128327	50.88	11
27174	50.906	11
78516	50.984	11
158506	51.33	11
216208	51.956	11
297478	52.031	11
33101	52.082	11
31307	52.723	11
218150	52.769	11
94234	52.855	11
101623	52.889	11
273189	52.91	11
112189	52.912	11
75638	53.421	11
159578	53.459	11
231098	53.461	11
330499	53.461	11
43222	53.47	11
160856	53.478	11
188162	53.483	11
228983	53.483	11
286277	53.501	11
196622	53.503	11
195672	53.506	11
62598	53.518	11
332233	53.518	11
90198	53.52	11
197491	53.546	11
92584	53.553	11
222359	53.56	11
264785	53.566	11
207606	0	12
15947	0.029	12
103206	0.064	12
280441	0.117	12
264748	0.144	12
250359	0.172	12
216930	0.184	12
297076	0.24	12
90004	0.364	12
28893	0.375	12
35846	0.399	12
180253	0.42	12
288282	0.427	12
63766	0.431	12
82563	0.476	12
104352	0.492	12
148844	0.499	12
223940	0.499	12
55583	0.597	12
316842	0.714	12
187237	0.755	12
128623	0.802	12
72304	0.808	12
215556	0.878	12
176769	0.956	12
35854	1.253	12
125196	2.028	12
144584	4.05	12
151064	6.763	12
54879	6.985	12
5052	7.438	12
10717	7.44	12
29884	7.537	12
214657	7.626	12
34684	7.746	12
55094	7.775	12
37382	10.528	12
113277	10.697	12
232941	10.864	12
123069	10.999	12
299068	11.034	12
201857	11.083	12
175341	11.104	12
113100	11.119	12
125633	11.121	12
34929	11.17	12
112572	11.232	12
184697	11.279	12
34320	11.299	12
187466	11.374	12
270670	11.415	12
293650	11.42	12
48753	11.428	12
88770	11.482	12
187394	11.547	12
103504	11.554	12
29717	11.56	12
116415	11.561	12
327330	11.584	12
139267	11.59	12
33993	11.755	12
1749	12.802	12
158178	12.839	12
220820	12.841	12
180459	12.928	12
87421	13.169	12
44078	13.19	12
103072	13.53	12
208532	13.91	12
5819	27.168	12
47399	27.504	12
89770	27.662	12
283394	27.672	12
335967	27.692	12
140186	27.714	12
173785	27.717	12
217149	27.743	12
164750	27.872	12
138497	27.932	12
28046	27.943	12
279340	27.958	12
279558	28.651	12
193261	33.325	12
93054	33.377	12
204208	33.393	12
36372	33.433	12
302786	33.479	12
203782	33.557	12
28564	33.621	12
112210	33.624	12
171072	33.627	12
224747	33.652	12
104727	33.667	12
82362	33.675	12
26898	33.68	12
260803	33.689	12
205143	33.698	12
151602	33.701	12
283275	33.705	12
45137	33.712	12
113778	33.718	12
121837	33.747	12
234175	33.747	12
148318	33.874	12
254613	33.995	12
9452	34.027	12
318377	34.818	12
304669	34.827	12
183403	34.831	12
59168	34.906	12
44454	34.926	12
181919	35.091	12
149943	35.127	12
193545	35.211	12
132788	35.324	12
204110	37.816	12
173336	38.097	12
30688	38.17	12
193140	38.206	12
36330	38.41	12
12825	38.521	12
220187	39.281	12
155033	39.47	12
67206	41.374	12
210230	0	13
126710	0.005	13
331268	0.017	13
214810	0.037	13
37738	0.077	13
216551	0.106	13
100422	0.122	13
203153	0.134	13
214746	0.134	13
107159	0.271	13
133470	0.295	13
215667	0.465	13
29273	1.526	13
309611	1.544	13
179723	1.654	13
271126	1.714	13
65837	1.727	13
225846	1.732	13
29939	1.807	13
19693	1.923	13
93368	3.079	13
60850	3.085	13
303569	4.065	13
184476	4.54	13
326157	4.541	13
134427	4.545	13
127373	4.552	13
246958	4.552	13
118526	4.558	13
147505	4.62	13
34713	4.623	13
85612	4.728	13
331861	4.765	13
236242	4.838	13
78782	4.844	13
287901	13.897	13
37766	13.955	13
249977	13.968	13
219559	14.069	13
220804	14.237	13
261337	14.24	13
241578	14.284	13
285690	14.73	13
190479	14.764	13
244175	14.979	13
18414	15.299	13
15363	17.536	13
135788	17.625	13
298826	18.155	13
257649	18.341	13
275563	18.352	13
276421	18.393	13
11559	26.788	13
93291	26.836	13
299124	26.993	13
93346	27.465	13
129677	27.501	13
[truncated: 1,082 more rows]

## Sheet: Male genetic map
Table S2. Detailed information of male genetic map.
SNPid	cM	LGs
454781	0	1
454735	0.697	1
393350	0.961	1
458798	1.432	1
653717	1.53	1
455321	1.627	1
622415	2.172	1
418501	2.173	1
679837	2.174	1
417798	2.444	1
512222	2.696	1
466393	2.866	1
492356	3.076	1
579688	3.395	1
599195	4.136	1
357948	4.193	1
644033	10.248	1
542410	10.983	1
634453	11.376	1
371306	17.312	1
491120	18.347	1
503097	18.61	1
546305	28.187	1
725485	32.191	1
547413	33.827	1
751080	34.479	1
564604	37.604	1
432165	38.354	1
582196	41.163	1
520466	41.322	1
587406	42.984	1
541828	43.551	1
380573	43.617	1
451634	43.968	1
700700	44.452	1
547038	45.211	1
553415	45.385	1
370516	46.052	1
643492	46.137	1
676367	46.145	1
622933	46.163	1
636327	46.177	1
364106	46.178	1
612420	46.232	1
620344	46.257	1
491021	46.28	1
573485	46.287	1
446859	46.34	1
608440	46.357	1
458830	46.36	1
454593	47.699	1
740309	49.652	1
400023	50.384	1
604911	50.587	1
44310	51.331	1
494060	53.846	1
693807	57.659	1
618629	57.918	1
618545	58.541	1
359616	61.222	1
605288	62.241	1
425173	63.811	1
356644	64.172	1
490443	64.246	1
570147	64.57	1
412839	64.596	1
593645	64.683	1
556868	64.683	1
580437	64.718	1
556815	65.052	1
730252	65.338	1
557628	66.63	1
550848	66.802	1
443263	67.188	1
377062	67.239	1
485404	67.428	1
542849	67.511	1
458421	67.619	1
704664	67.639	1
407857	68.051	1
459005	70.441	1
635928	70.469	1
616967	72.854	1
371802	72.884	1
391667	73.681	1
711528	74.056	1
479640	74.213	1
495220	74.341	1
376903	74.547	1
702907	74.836	1
412967	74.938	1
675316	75.093	1
681406	75.288	1
674258	75.426	1
625735	75.541	1
642796	75.609	1
486218	75.739	1
506698	75.853	1
385082	75.981	1
540432	81.638	1
690102	81.702	1
503366	81.727	1
586849	0	2
458779	0.484	2
475807	0.55	2
533260	0.732	2
471155	0.889	2
402990	1.008	2
666468	1.236	2
543996	1.403	2
574395	2.075	2
439471	2.632	2
411365	3.862	2
600128	4.551	2
735252	4.825	2
701110	4.877	2
594876	5.717	2
511298	7.571	2
583076	7.829	2
419643	8.034	2
691899	8.462	2
585479	8.666	2
729610	9.036	2
630286	9.385	2
360488	9.618	2
506329	9.776	2
590561	9.867	2
740107	10.963	2
502355	11.11	2
398420	11.153	2
740778	11.975	2
412856	11.993	2
670180	14.285	2
465139	14.475	2
508787	17.825	2
366291	17.831	2
481336	17.924	2
527465	17.927	2
397090	17.936	2
660727	17.997	2
388918	18.018	2
630390	18.057	2
505978	18.142	2
646738	18.497	2
631921	18.523	2
576430	18.572	2
560241	18.68	2
342698	18.691	2
574628	18.734	2
391185	18.739	2
518914	18.785	2
556909	18.859	2
409878	18.981	2
463017	19.33	2
450447	19.414	2
714811	19.42	2
467128	19.476	2
652591	19.485	2
626142	19.491	2
714123	19.494	2
690229	19.521	2
673249	19.521	2
574913	19.564	2
479485	19.595	2
466229	19.601	2
379033	19.608	2
386511	19.611	2
432142	19.621	2
395431	19.651	2
459432	19.656	2
693712	19.659	2
524120	19.68	2
675132	19.696	2
739720	19.709	2
630043	19.814	2
663553	19.931	2
396975	20.029	2
446833	20.038	2
567168	20.21	2
506938	20.25	2
662018	20.298	2
459708	20.323	2
624901	20.366	2
511286	20.371	2
458979	20.462	2
428676	20.462	2
542186	20.479	2
483823	20.519	2
568150	20.547	2
493433	20.549	2
732328	20.551	2
478379	20.603	2
434593	20.633	2
460931	20.665	2
725037	20.711	2
667510	27.002	2
702425	27.117	2
453753	27.225	2
731454	27.555	2
553012	27.572	2
633349	27.713	2
719969	27.814	2
575766	27.912	2
505473	27.982	2
700092	27.992	2
591733	28.054	2
552382	28.176	2
464568	28.25	2
370083	28.483	2
572748	29.307	2
586253	29.423	2
613979	29.565	2
594012	29.606	2
592057	29.796	2
447380	30.05	2
714348	30.063	2
541794	30.069	2
511445	30.091	2
618905	30.793	2
388217	31.066	2
608963	31.267	2
553457	31.402	2
530011	31.44	2
511874	32.175	2
509862	32.512	2
525672	32.592	2
659485	32.769	2
390063	32.939	2
623088	32.978	2
538728	32.986	2
724840	32.992	2
543659	33.001	2
411605	33.179	2
508336	33.267	2
497193	0	3
642891	0.542	3
647670	0.552	3
654132	0.564	3
733277	0.637	3
486813	0.645	3
633178	0.669	3
552550	0.912	3
574562	0.915	3
637688	0.965	3
474132	1.195	3
596214	1.205	3
647312	1.277	3
625426	1.385	3
661998	1.416	3
444856	1.742	3
458766	2.81	3
421354	5.837	3
650924	5.984	3
733552	6.129	3
636364	6.164	3
363724	7.23	3
416622	7.302	3
393449	7.661	3
639246	0	4
451244	1.329	4
379375	2.442	4
655036	4.694	4
659125	5.268	4
675061	5.833	4
681671	6.501	4
509767	6.612	4
579806	6.833	4
705114	6.858	4
471013	6.903	4
499625	6.919	4
433081	6.925	4
547105	6.974	4
638936	6.994	4
637954	7.049	4
451561	7.122	4
406265	7.362	4
392050	7.381	4
547448	7.551	4
659015	8.752	4
63871	9.101	4
587858	9.122	4
477836	9.323	4
437306	9.801	4
376760	10.137	4
488960	10.773	4
440019	11.134	4
723450	11.956	4
677925	11.981	4
612333	12.139	4
404277	12.266	4
562542	12.275	4
727603	12.673	4
541234	13.145	4
645117	14.209	4
487095	14.389	4
552005	14.73	4
359694	14.866	4
572625	15.09	4
629821	15.112	4
549939	15.115	4
584349	15.409	4
594816	15.643	4
383367	15.79	4
401071	15.831	4
622968	15.93	4
622538	15.934	4
559467	16.065	4
518561	16.092	4
681136	16.142	4
684825	16.167	4
525068	16.203	4
411671	16.284	4
691368	16.315	4
414504	16.329	4
457850	16.424	4
713244	16.445	4
727178	16.445	4
435883	16.454	4
601848	16.459	4
672806	16.499	4
504439	16.501	4
648402	16.503	4
413625	16.527	4
597512	16.535	4
376871	16.614	4
385356	16.619	4
412949	16.706	4
357620	16.756	4
378002	17.479	4
393250	17.528	4
482660	17.75	4
570931	18.01	4
474030	19.087	4
548784	19.671	4
768569	19.675	4
483904	19.692	4
713393	19.709	4
416463	19.74	4
97534	20.38	4
404157	22.353	4
512672	23.011	4
703368	23.705	4
378730	23.923	4
412087	24.534	4
478030	24.602	4
505892	24.941	4
469678	24.955	4
436565	25.155	4
434449	25.291	4
671686	25.715	4
752258	25.928	4
421232	0	5
703836	0.023	5
376523	0.882	5
654007	1.237	5
436068	1.33	5
649734	1.504	5
689321	1.518	5
396647	1.608	5
391632	2.253	5
448677	2.257	5
380076	2.782	5
676008	2.851	5
398376	2.885	5
677715	4.012	5
588295	4.465	5
442010	4.571	5
379576	4.601	5
402414	4.654	5
413927	4.755	5
392507	5.198	5
579401	36.752	5
460031	36.917	5
584493	36.927	5
491295	37.069	5
519369	37.125	5
563108	37.127	5
138624	37.149	5
466798	37.19	5
393485	37.194	5
413956	37.217	5
513852	37.22	5
645975	37.222	5
265017	37.252	5
500651	37.265	5
464605	37.268	5
413275	37.284	5
511773	37.3	5
372251	37.314	5
590870	37.317	5
642561	37.319	5
584553	37.322	5
414380	37.34	5
672853	37.356	5
587522	37.378	5
453220	37.4	5
624804	37.403	5
675019	37.423	5
491194	37.779	5
424621	37.789	5
676278	37.794	5
503802	60.286	5
591149	60.905	5
520064	61.096	5
477065	61.109	5
393856	61.159	5
672880	61.204	5
390914	61.263	5
506305	61.335	5
648781	61.342	5
511291	61.361	5
492231	61.37	5
376865	61.389	5
626570	61.539	5
604960	61.561	5
724359	61.72	5
564695	62.356	5
398062	0	6
590499	0.023	6
572256	2.581	6
386464	3.046	6
457909	3.42	6
432789	4.42	6
552223	5.432	6
518683	5.473	6
668655	6.244	6
522592	6.999	6
645303	7.674	6
433896	7.736	6
279840	7.793	6
564567	7.821	6
488193	7.844	6
715202	8.071	6
429016	8.207	6
594805	8.26	6
655454	8.282	6
419122	8.355	6
609689	8.535	6
501295	8.576	6
439259	11.357	6
743282	11.365	6
417204	11.489	6
387174	18.746	6
456394	18.774	6
244400	18.824	6
640616	19.237	6
531894	19.249	6
733467	21.049	6
431482	21.606	6
599229	22.846	6
562041	22.852	6
517471	23.277	6
608311	23.487	6
496841	23.553	6
620757	23.689	6
406371	24.578	6
556592	24.58	6
664751	24.616	6
535006	24.673	6
749795	24.709	6
515247	24.818	6
586410	24.916	6
558838	24.932	6
636522	25.083	6
377341	25.098	6
422085	25.119	6
364672	25.131	6
673492	25.212	6
624122	25.343	6
463504	25.364	6
494338	25.395	6
692236	25.51	6
696775	25.559	6
678841	25.573	6
582940	25.608	6
630861	25.797	6
597162	26.329	6
676244	26.615	6
496054	26.751	6
566779	26.96	6
417969	27.17	6
750307	27.357	6
507917	27.373	6
556615	27.463	6
569099	29.226	6
462756	29.387	6
367517	29.564	6
474289	29.598	6
525427	29.766	6
392444	30.197	6
550490	30.29	6
772999	30.755	6
402873	31.575	6
435053	31.607	6
398618	32.048	6
715503	32.099	6
500030	34.889	6
624382	35.619	6
484980	35.855	6
401768	35.889	6
543662	36.434	6
493133	36.723	6
420143	0	7
674700	0	7
442238	0	7
626297	0	7
676380	0	7
513896	0	7
627715	0	7
569642	0	7
398270	0	7
386161	0	7
614091	0	7
421773	0	7
417572	0	7
390893	0	7
450767	0	7
566831	0.093	7
515510	0.603	7
468878	1.341	7
461278	1.341	7
531771	1.341	7
472187	1.341	7
637654	1.341	7
609635	1.341	7
677977	1.341	7
660198	1.341	7
367831	1.341	7
460608	1.341	7
604221	0	8
484239	0.041	8
392855	0.098	8
619335	0.173	8
692077	1.631	8
417025	4.564	8
480329	4.657	8
680184	5.118	8
534499	6.334	8
419095	7.302	8
596203	7.999	8
584103	8.073	8
681697	8.839	8
416281	8.962	8
473203	8.995	8
736823	9.002	8
535077	9.417	8
724973	9.618	8
653493	9.631	8
408492	9.635	8
631873	9.636	8
686059	9.657	8
392398	9.659	8
680392	9.681	8
447606	9.7	8
699439	9.725	8
648366	9.729	8
679954	9.767	8
632978	9.966	8
473133	10.069	8
734106	10.331	8
377013	10.532	8
495187	11.047	8
536719	12.287	8
656329	12.327	8
483380	13.256	8
552721	14.579	8
599949	14.681	8
509046	14.903	8
596369	15.314	8
443886	15.645	8
668306	15.65	8
497077	15.917	8
439833	15.96	8
428673	16.009	8
656084	16.012	8
592719	18.221	8
564433	33.547	8
728843	33.707	8
625172	33.743	8
478545	34.101	8
711702	34.463	8
580825	35.071	8
426584	35.451	8
606630	35.528	8
688537	35.739	8
398354	35.827	8
573750	35.867	8
634406	35.883	8
370885	35.899	8
626863	35.948	8
687271	36.058	8
698401	36.14	8
585353	36.194	8
543788	36.238	8
667633	36.346	8
683993	38.636	8
579191	40.656	8
600271	40.881	8
567408	41.63	8
606035	41.973	8
475699	42.774	8
401349	43.062	8
494204	43.706	8
381356	45.326	8
596292	52.041	8
517405	52.397	8
555283	53.604	8
311598	55.088	8
600449	55.312	8
473431	55.392	8
538145	55.496	8
684973	55.954	8
379227	56.24	8
641408	56.364	8
433005	0	9
676597	0.03	9
534852	0.102	9
515221	0.716	9
434850	0.875	9
705623	0.966	9
593725	0.988	9
511896	1.411	9
478225	3.125	9
580115	3.154	9
605019	3.207	9
461332	3.403	9
365033	3.41	9
590293	3.414	9
531545	3.475	9
682774	3.495	9
509178	3.522	9
431095	3.523	9
640095	3.578	9
692249	3.594	9
735431	3.61	9
435098	3.694	9
681684	3.957	9
374307	4.079	9
426646	4.221	9
561507	8.478	9
445759	8.929	9
667188	9.05	9
480955	9.14	9
771019	9.291	9
199240	9.297	9
450271	9.409	9
430323	9.54	9
636839	9.574	9
457551	9.608	9
371560	9.666	9
468549	9.689	9
588180	9.691	9
470699	9.694	9
597216	9.705	9
465875	9.728	9
471267	9.909	9
672431	10.328	9
730206	10.584	9
364864	10.996	9
578332	11.264	9
425812	11.33	9
462631	11.356	9
446535	11.373	9
507173	11.384	9
358344	11.46	9
680992	11.495	9
391902	12.009	9
464625	12.048	9
562073	12.107	9
736247	12.121	9
666200	12.224	9
488729	12.564	9
638911	12.776	9
439360	15.641	9
535207	15.807	9
490879	16.538	9
563643	16.612	9
538423	16.671	9
526900	17.4	9
391287	18.717	9
368993	19.648	9
392040	25.057	9
443366	0	10
680779	0.076	10
563064	0.08	10
461536	0.091	10
614289	0.128	10
588228	0.198	10
700545	13.251	10
640741	13.534	10
542156	13.749	10
532989	13.77	10
365821	13.793	10
360471	13.847	10
718975	13.872	10
575874	13.905	10
644084	14.174	10
490387	14.175	10
326825	14.196	10
550534	14.278	10
606304	14.306	10
414458	14.322	10
716760	14.504	10
684877	14.718	10
376714	14.762	10
467204	14.791	10
567919	14.837	10
473652	14.924	10
506963	16.108	10
491782	16.17	10
424490	16.197	10
461952	16.27	10
390748	16.366	10
307062	16.387	10
433578	16.575	10
641803	16.736	10
458957	16.783	10
387052	16.807	10
554291	16.885	10
409934	21.675	10
385681	21.703	10
417630	22.03	10
614549	22.456	10
547795	22.588	10
410984	22.825	10
607019	23.047	10
400179	23.082	10
510599	23.159	10
419413	23.285	10
752556	23.294	10
718282	23.451	10
748142	23.533	10
566589	23.63	10
355397	23.79	10
375764	23.819	10
665172	23.941	10
665601	23.987	10
426475	24.068	10
452212	24.196	10
420996	24.258	10
577096	24.361	10
698407	24.4	10
553250	24.539	10
453174	25.216	10
650034	25.703	10
594567	25.77	10
466182	26.661	10
374903	28.719	10
377099	28.752	10
468694	28.819	10
527899	28.931	10
619561	28.935	10
435095	29.091	10
767801	29.124	10
564380	29.295	10
478311	29.315	10
637424	29.694	10
464717	29.744	10
661361	29.754	10
708476	29.817	10
482040	30.256	10
691805	31.416	10
713403	32.185	10
430826	32.322	10
248730	32.436	10
676739	32.499	10
576773	32.552	10
423157	36.04	10
687607	36.2	10
429486	36.443	10
552180	36.55	10
718625	36.673	10
612386	36.684	10
580259	36.902	10
411083	37.235	10
658664	40.825	10
583020	41.088	10
657607	41.159	10
422914	41.26	10
433090	41.287	10
457745	41.497	10
421113	41.532	10
609585	41.582	10
449924	41.782	10
709923	41.859	10
469948	47.317	10
437609	47.541	10
733269	47.764	10
644314	47.777	10
702961	48.203	10
603600	48.745	10
508936	51.815	10
738408	52.158	10
648406	52.37	10
577440	0	11
690323	0.182	11
398921	0.198	11
583148	0.407	11
533006	0.694	11
686423	1.043	11
634972	2.766	11
711254	3.072	11
450137	3.104	11
602382	3.132	11
400141	3.205	11
478006	3.573	11
640759	3.649	11
731592	3.678	11
703004	4.431	11
627435	4.459	11
413660	4.482	11
414746	4.517	11
512984	4.857	11
602816	8.496	11
649746	8.504	11
690156	8.535	11
405215	8.599	11
579094	8.757	11
465587	8.818	11
635741	8.85	11
382349	8.874	11
397544	8.96	11
460972	8.96	11
353701	10.372	11
610546	10.442	11
684219	11.163	11
592955	13.303	11
400039	13.337	11
480416	13.339	11
451819	13.343	11
447559	13.349	11
730729	13.354	11
674603	13.357	11
464320	13.359	11
140785	13.478	11
617972	13.48	11
423387	13.482	11
498250	13.482	11
482592	13.484	11
459668	13.489	11
519269	13.49	11
423162	13.492	11
650138	13.522	11
498405	13.534	11
537732	13.547	11
480003	13.584	11
618392	15.771	11
415051	16.517	11
501424	16.611	11
436997	16.625	11
752463	16.928	11
514644	17.074	11
436793	17.66	11
548044	17.754	11
371153	18.349	11
446346	18.362	11
696947	18.381	11
635132	18.384	11
437747	18.421	11
462440	18.484	11
669099	18.532	11
378765	18.594	11
750422	19.062	11
502424	19.077	11
639626	19.118	11
513009	19.165	11
764491	19.175	11
506665	19.191	11
660634	19.205	11
641798	19.238	11
542073	19.248	11
525473	19.258	11
398491	21.384	11
762553	21.925	11
395563	22.242	11
365932	0	12
558551	0.089	12
438784	0.658	12
619192	0.68	12
472854	7.567	12
418139	8.303	12
446885	21.922	12
466303	23.364	12
632876	23.504	12
424099	23.547	12
741590	23.908	12
577211	24.011	12
461638	24.081	12
642130	24.655	12
634109	24.872	12
698320	24.952	12
511323	24.957	12
598519	24.992	12
549067	25.015	12
368631	25.084	12
453923	25.1	12
515106	25.155	12
382889	25.226	12
449838	25.253	12
589500	25.254	12
616418	25.318	12
440663	25.34	12
534206	25.392	12
493495	25.789	12
521585	25.886	12
448878	25.983	12
559573	26.837	12
414151	26.948	12
78555	26.991	12
520087	27.014	12
589639	27.27	12
652619	29.164	12
431426	29.626	12
495751	34.693	12
545812	34.741	12
538143	35.066	12
553259	35.67	12
512243	38.455	12
402152	38.525	12
594784	38.575	12
482318	38.675	12
555701	39.152	12
641985	39.432	12
419649	39.435	12
397206	40.041	12
491933	40.233	12
689988	40.761	12
361978	40.776	12
528230	42.349	12
616332	43.039	12
514489	43.493	12
423861	43.787	12
646129	45.488	12
714499	53.033	12
524150	53.515	12
565089	53.539	12
457115	54.545	12
605461	0	13
657868	1.216	13
500227	2.811	13
471438	2.841	13
374739	2.867	13
583754	2.902	13
586879	2.913	13
665707	2.97	13
557032	3.022	13
364088	3.066	13
658625	3.335	13
515990	3.647	13
380543	3.703	13
523734	6.798	13
538508	7.21	13
392257	7.524	13
498977	12.032	13
482787	12.652	13
683312	13.3	13
607843	14.073	13
474673	15.937	13
573427	15.981	13
414338	16.1	13
431880	16.205	13
465154	16.559	13
389922	16.808	13
489290	17.029	13
373391	19.014	13
383361	20.895	13
388331	21.333	13
677388	21.566	13
384328	21.585	13
575915	21.878	13
577447	21.906	13
642019	21.98	13
635719	21.99	13
535964	22.02	13
421132	22.062	13
655939	22.066	13
384028	22.091	13
673062	22.134	13
531174	22.14	13
658771	22.505	13
683247	22.518	13
727348	22.542	13
433303	22.558	13
491889	22.655	13
392114	23.679	13
361416	0	14
667213	0.345	14
636650	1.376	14
472993	2.069	14
561642	2.096	14
660066	2.155	14
564534	2.198	14
721261	2.599	14
722046	2.634	14
669625	2.82	14
674721	2.853	14
607980	3.133	14
515008	3.356	14
661461	3.616	14
654912	3.661	14
509440	3.672	14
412980	3.726	14
271746	3.738	14
376297	3.747	14
402471	3.783	14
585027	3.843	14
392276	3.855	14
721105	3.857	14
643351	4.063	14
476649	4.207	14
460986	4.496	14
360627	4.663	14
708589	5.243	14
707988	5.269	14
478974	5.321	14
379553	5.329	14
580426	5.406	14
450872	5.456	14
700520	5.67	14
447638	5.735	14
649442	7.317	14
618896	7.973	14
534594	7.985	14
655001	8	14
520950	8.001	14
545368	8.024	14
615309	8.03	14
585983	8.491	14
584038	8.757	14
405726	9.001	14
507875	13.937	14
473271	14.218	14
668246	15.215	14
623446	17.973	14
420863	18.069	14
575384	18.161	14
421034	18.853	14
606844	18.972	14
616593	18.999	14
612451	19.012	14
728795	19.013	14
424226	19.331	14
394059	19.393	14
464460	19.474	14
582132	19.497	14
417946	19.522	14
479032	19.536	14
747379	19.607	14
467841	19.627	14
434012	19.633	14
468165	19.659	14
440373	19.677	14
534398	19.843	14
377520	19.953	14
559973	20.22	14
725605	20.232	14
566684	20.354	14
706190	20.366	14
567647	20.63	14
740782	20.875	14
485842	20.941	14
742981	20.966	14
682214	20.975	14
398974	21.047	14
433596	21.06	14
638310	21.368	14
712417	21.867	14
513454	22.342	14
429578	22.396	14
594996	22.5	14
519454	22.636	14
699091	22.673	14
491790	22.706	14
397441	22.835	14
355920	25.809	14
620410	26.622	14
577176	26.776	14
593896	26.789	14
713265	26.902	14
552788	35.474	14
474887	36.25	14
72860	36.895	14
457027	37.197	14
712530	37.587	14
550787	38.064	14
548394	38.115	14
433954	38.239	14
551351	38.619	14
634452	39.025	14
427750	39.033	14
595601	41.314	14
516890	41.836	14
638762	41.868	14
570059	41.899	14
573661	41.913	14
379461	41.947	14
492275	42.262	14
581876	42.303	14
510831	42.389	14
451024	0	15
638632	0.141	15
400470	0.24	15
699167	1.443	15
622154	1.563	15
524845	1.585	15
685437	1.865	15
673016	1.975	15
726400	2.002	15
294911	2.088	15
457861	2.135	15
688988	2.178	15
237703	2.318	15
754202	2.341	15
699318	2.361	15
582924	2.386	15
696781	2.408	15
541100	2.468	15
457979	2.585	15
685225	7.066	15
536765	7.114	15
365963	7.479	15
735916	7.556	15
473762	7.811	15
382541	7.871	15
606526	8.393	15
431181	8.419	15
572473	8.682	15
390707	8.82	15
538761	9.279	15
506010	13.971	15
421307	14.536	15
384910	15.094	15
526209	18.486	15
453214	18.571	15
678976	18.75	15
384063	18.911	15
483283	18.933	15
571991	18.945	15
560809	18.945	15
570676	19.018	15
696461	19.035	15
415955	19.136	15
478160	19.219	15
531790	19.242	15
536922	19.506	15
496270	21.849	15
612365	21.934	15
662955	23.951	15
495133	23.991	15
658305	24.021	15
631935	25.127	15
698363	25.238	15
594907	25.283	15
366401	25.361	15
736214	25.479	15
487416	0	16
206685	0.342	16
387552	0.615	16
559742	1.002	16
522854	1.194	16
728487	1.446	16
442464	1.502	16
384899	10.732	16
353714	11.659	16
616349	12.815	16
459913	13.238	16
722946	13.689	16
370377	14.288	16
444782	14.658	16
713305	15.013	16
384752	16.046	16
412099	26.263	16
628076	29.92	16
410817	30.077	16
409332	31.442	16
462278	31.444	16
393017	31.482	16
473865	32.429	16
402848	32.468	16
573638	32.484	16
364886	33.519	16
654277	33.531	16
571430	33.594	16
465030	33.596	16
557795	33.623	16
623106	33.632	16
735818	33.641	16
374380	33.679	16
639381	33.688	16
619534	33.703	16
647138	33.705	16
533594	33.715	16
711439	33.728	16
439890	33.73	16
524266	33.73	16
413058	33.73	16
356187	33.731	16
535296	33.733	16
601655	33.735	16
604195	33.736	16
492044	33.736	16
523096	33.737	16
464045	33.738	16
546400	33.739	16
603406	33.742	16
460497	33.748	16
717341	33.749	16
685108	33.751	16
499232	33.764	16
375199	33.764	16
528465	33.765	16
598780	33.786	16
674164	33.818	16
620214	34.432	16
714174	34.677	16
529244	34.721	16
491618	35.112	16
584032	35.491	16
518207	36.362	16
567707	0	17
468414	0.014	17
449243	5.874	17
432896	6.282	17
530373	6.512	17
609031	6.568	17
530048	6.587	17
511963	6.651	17
505317	7.007	17
759614	7.17	17
499014	7.239	17
474910	7.288	17
454223	8.131	17
580218	8.908	17
496288	8.99	17
438851	10.695	17
411279	10.75	17
410042	10.974	17
648579	11.23	17
464549	11.457	17
428106	11.515	17
362520	12.679	17
430774	13.52	17
603312	19.692	17
397432	19.729	17
707976	29.176	17
382258	29.306	17
481911	29.355	17
552978	29.371	17
529188	29.463	17
520170	29.485	17
694294	29.555	17
716502	29.727	17
536066	29.876	17
412414	30.01	17
387690	30.489	17
126438	30.723	17
681043	31.569	17
577863	36.18	17
434577	36.438	17
487929	36.462	17
636667	36.525	17
611899	36.584	17
519524	36.72	17
758349	36.749	17
396474	36.959	17
575659	36.997	17
523645	37.14	17
436845	37.271	17
500930	37.326	17
620360	37.331	17
184184	37.345	17
493963	37.376	17
693083	37.389	17
545317	37.664	17
428582	39	17
686472	41.641	17
431869	41.797	17
400278	41.808	17
536851	42.542	17
720695	42.565	17
532467	43.091	17
742428	43.131	17
546972	43.29	17
703592	43.295	17
413350	43.342	17
475905	43.346	17
730003	43.516	17
476362	48.086	17
490414	49.088	17
636346	50.326	17
684707	50.481	17
376601	50.9	17
682418	0	18
677051	0.974	18
529993	1.277	18
683148	1.569	18
537950	1.725	18
371241	2.378	18
555497	2.649	18
398793	2.733	18
396699	2.854	18
656745	3.643	18
631449	3.778	18
713004	11.895	18
599751	12.333	18
525961	12.337	18
529053	12.429	18
488797	12.473	18
620512	12.548	18
565807	12.614	18
440129	12.678	18
707325	12.772	18
399440	12.778	18
484783	12.792	18
442822	12.797	18
541769	12.821	18
529180	12.871	18
443761	12.88	18
646289	12.975	18
583750	12.982	18
697445	13.142	18
616820	13.181	18
690648	13.458	18
596340	14.295	18
642088	14.441	18
664557	15.259	18
620089	15.928	18
591856	15.967	18
651067	17.188	18
532332	17.57	18
481723	17.637	18
595020	17.651	18
441891	17.732	18
665754	17.738	18
556767	17.829	18
612904	18.122	18
366680	18.32	18
675077	19.159	18
733691	19.342	18
672082	24.461	18
748242	24.492	18
595844	25.706	18
536366	26.534	18
521302	27.19	18
451531	27.595	18
524116	27.637	18
608009	27.944	18
558653	27.99	18
673375	28.01	18
589450	28.087	18
370149	28.544	18
446508	28.593	18
513813	29.564	18
550535	29.638	18
382078	29.745	18
371673	29.877	18
397945	30.008	18
547942	30.133	18
623927	30.401	18
359729	30.987	18
584557	31.058	18
545466	31.139	18
583853	31.201	18
502704	31.251	18
405458	31.302	18
519802	31.376	18
628435	31.419	18
736216	31.676	18
355586	31.957	18
747080	31.96	18
686259	37.459	18
711735	37.663	18
381180	38.196	18
444190	38.476	18
620861	0	19
366703	0.144	19
626671	0.289	19
596099	0.402	19
466835	0.464	19
617494	0.515	19
717764	0.524	19
455030	0.683	19
733309	0.697	19
388179	1.128	19
643719	4.98	19
436885	5.106	19
456122	5.107	19
433403	5.491	19
638885	5.551	19
568657	5.767	19
665022	5.79	19
565073	5.854	19
459602	6.129	19
537303	6.252	19
502502	11.431	19
780109	11.829	19
638472	12.177	19
526087	12.492	19
472127	13.59	19
576331	13.768	19
592428	14.157	19
575893	14.176	19
673283	14.305	19
460644	14.355	19
375171	14.362	19
609564	14.59	19
621785	14.616	19
721338	14.626	19
672378	14.649	19
509067	14.959	19
522987	15.339	19
262566	15.73	19
421320	15.732	19
527442	15.768	19
381744	15.851	19
550118	16.01	19
636271	16.075	19
382381	16.445	19
365170	16.611	19
724952	22.426	19
543366	23.248	19
621374	23.488	19
747187	23.548	19
418727	23.556	19
559506	23.906	19
530132	23.931	19
607518	24.213	19
519525	24.235	19
612712	24.285	19
474612	24.336	19
725096	25.368	19
500095	25.654	19
533393	25.746	19
515091	25.799	19
514505	30.73	19
648686	30.782	19
434549	30.969	19
560775	31.4	19
549697	31.536	19
442846	31.681	19
390945	31.813	19
419724	32.395	19
450888	32.833	19
739765	32.846	19
728109	33.038	19
55007	33.157	19
415762	33.455	19
447580	33.532	19
451551	34.904	19
379950	34.945	19
408254	34.958	19
655872	37.067	19
709349	37.388	19
454982	37.879	19
458992	38.289	19
515849	39.474	19
447754	40.935	19
543076	43.134	19
383761	0	20
580027	0.854	20
420418	1.766	20
684785	2.294	20
464433	3.163	20
443694	3.197	20
394889	3.62	20
650498	3.9	20
585490	3.92	20
584980	4.17	20
534186	4.707	20
590226	4.725	20
454477	6.403	20
634494	6.453	20
649554	6.799	20
634165	6.96	20
582808	7.048	20
680945	7.789	20
530599	8.074	20
357219	8.099	20
395762	8.139	20
695030	8.15	20
486349	8.232	20
672496	8.254	20
396417	8.407	20
610262	8.425	20
518804	8.483	20
692354	8.513	20
590795	9.325	20
644481	9.436	20
519910	9.633	20
503572	9.637	20
725922	9.825	20
382594	9.956	20
549076	9.986	20
376773	9.998	20
595664	10.22	20
683899	10.322	20
596445	10.343	20
359633	10.373	20
583463	10.388	20
621698	10.389	20
371405	10.392	20
382191	10.472	20
409831	10.528	20
633214	10.539	20
750509	10.569	20
366408	10.572	20
468444	10.836	20
487234	11.161	20
483517	11.207	20
522147	11.356	20
388586	11.483	20
556768	11.581	20
640838	11.614	20
439565	11.628	20
376185	11.633	20
441667	11.736	20
508290	11.756	20
377230	11.771	20
436905	21.145	20
475863	21.723	20
698469	21.731	20
570508	22.712	20
410837	22.781	20
362132	23.335	20
450672	23.412	20
455892	23.453	20
503470	23.48	20
738454	26.885	20
522994	28.458	20
395394	28.584	20
589302	29.625	20
584215	0	21
511640	0.303	21
393202	0.316	21
517606	1.287	21
356737	1.287	21
404197	1.289	21
523465	1.289	21
489702	1.289	21
370629	1.289	21
600142	1.289	21
392487	1.29	21
608581	1.29	21
774352	1.29	21
651030	1.29	21
497320	1.29	21
716027	1.291	21
448002	1.291	21
638046	1.293	21
634545	1.294	21
435721	1.294	21
569573	1.295	21
564396	1.295	21
559373	1.297	21
521301	1.298	21
630229	1.299	21
657984	1.3	21
565932	1.301	21
702347	1.307	21
570221	1.308	21
385128	1.308	21
437603	1.31	21
431599	1.312	21
460084	1.313	21
452195	1.315	21
684100	1.316	21
610293	1.318	21
697382	1.319	21
567750	1.324	21
520725	1.34	21
639378	2.26	21
740260	2.288	21
486253	2.916	21
384513	2.919	21
268183	3.084	21
607771	3.933	21
609276	3.936	21
